# Supplementary material for: (Tele)Work and Care during Lockdown: Labour and Socio-Familial Restructuring in Times of COVID-19
Source: Int J Environ Res Public Health. 2021 Nov 17;18(22):12087. doi: 10.3390/ijerph182212087 (PMC8620492; doi:10.3390/ijerph182212087)
Supplement: Supplementary file 1 [file ijerph-18-12087-s001.zip]

Archive with 1 entries (1 files):
- ijerph-1408959-supplementary.pdf
